# Supplementary material for: The Impact of Educational Intervention on Willingness to Enroll in a Clinical Trial of a Gonorrhea Vaccine
Source: Vaccines (Basel). 2023 Mar 14;11(3):648. doi: 10.3390/vaccines11030648 (PMC10053990; doi:10.3390/vaccines11030648)
Supplement: Supplementary file 1 [file vaccines-11-00648-s001.zip]

Archive with 1 entries (1 files):
- vaccines-2237225-supplementary.pdf
